# Supplementary material for: Negative regulation of miRNA sorting into EVs is mediated by the capacity of RBP PCBP2 to impair the SYNCRIP-dependent miRNA loading
Source: eLife. 2025 Jul 2;14:RP105017. doi: 10.7554/eLife.105017 (PMC12221297; doi:10.7554/eLife.105017)
Supplement: Figure 1—source data 2. [file elife-105017-fig1-data2.zip]

Archive with 7 entries (7 files):
- Figure 1D/Figure 1D GAPDH.tif
- Figure 1D/Figure 1D HSP90.tif
- Figure 1D/Figure 1D PCBP2.tif
- Figure 1D/Figure 1D SYNCRIP.tif
- Figure 1E/Figure 1E PCBP2.tif
- Figure 1E/Figure 1E SYNCRIP.tif
- Figure 1F/Figure 1F PCBP2.tif
