# Supplementary material for: Negative regulation of miRNA sorting into EVs is mediated by the capacity of RBP PCBP2 to impair the SYNCRIP-dependent miRNA loading
Source: eLife. 2025 Jul 2;14:RP105017. doi: 10.7554/eLife.105017 (PMC12221297; doi:10.7554/eLife.105017)
Supplement: Figure 1—figure supplement 1—source data 2. [file elife-105017-fig1-figsupp1-data2.zip]

Archive with 4 entries (4 files):
- Figure 1 figure supplement 1 B/Figure 1- figure supplement 1 B GAPDH.tif
- Figure 1 figure supplement 1 B/Figure 1- figure supplement 1 B PCBP2.tif
- Figure 1 figure supplement 1 D/Figure 1 figure supplement 1 D GAPDH.tif
- Figure 1 figure supplement 1 D/Figure 1 figure supplement 1 D SYNCRIP.tif
