# Supplementary material for: Negative regulation of miRNA sorting into EVs is mediated by the capacity of RBP PCBP2 to impair the SYNCRIP-dependent miRNA loading
Source: eLife. 2025 Jul 2;14:RP105017. doi: 10.7554/eLife.105017 (PMC12221297; doi:10.7554/eLife.105017)
Supplement: Figure 1—figure supplement 2—source data 2. [file elife-105017-fig1-figsupp2-data2.zip]

Archive with 9 entries (9 files):
- Figure 1- figure supplement 2 A/Figure 1- figure supplement 2 A Alix.tif
- Figure 1- figure supplement 2 A/Figure 1- figure supplement 2 A CALNEXIN.tif
- Figure 1- figure supplement 2 A/Figure 1- figure supplement 2 A CD63.tif
- Figure 1- figure supplement 2 A/Figure 1- figure supplement 2 A Flotillin-1.tif
- Figure 1- figure supplement 2 A/Figure 1- figure supplement 2 A LAMP 1.tif
- Figure 1- figure supplement 2 A/Figure 1- figure supplement 2 A PCBP2.tif
- Figure 1- figure supplement 2 A/Figure 1- figure supplement 2 A SYNCRIP.tif
- Figure 1- figure supplement 2 A/Figure 1- figure supplement 2 A SYNTHENIN.tif
- Figure 1- figure supplement 2 A/Figure 1- figure supplement 2 A TSG 101.tif
