# Supplementary material for: Negative regulation of miRNA sorting into EVs is mediated by the capacity of RBP PCBP2 to impair the SYNCRIP-dependent miRNA loading
Source: eLife. 2025 Jul 2;14:RP105017. doi: 10.7554/eLife.105017 (PMC12221297; doi:10.7554/eLife.105017)
Supplement: Figure 2—source data 2. [file elife-105017-fig2-data2.zip]

Archive with 4 entries (4 files):
- Figure 2A/Figure 2A GAPDH.tif
- Figure 2A/Figure 2A SYNCRIP E PCBP2.tif
- Figure 2B/Figure 2B EMSA.tif
- Figure 2C/Figure 2C EMSA.tif
